# Supplementary material for: Decoding honey-sweet flavored flue-cured tobacco from Guizhou with data science and flavoromics by volatile and cell wall components
Source: Front Chem. 2025 Oct 1;13:1613828. doi: 10.3389/fchem.2025.1613828 (PMC12521107; doi:10.3389/fchem.2025.1613828)
Supplement: Supplementary file 2 [file Table1.xlsx]

## Sheet: Sheet1
lignin(mg/g）	90.5028	6.0967	0.0673647	88.2838	5.55688	0.0629433	87.1711	3.95789	0.0454037	90.8703	6.03325	0.0663941	93.744	6.47928	0.0691167	78.3616	5.81581	0.0742177	64.7685	2.72675	0.0420999	81.5034	2.28339	0.0280159	72.7016	2.13297	0.0293387	96.8063	9.16631	0.0946871	92.5811	3.91867	0.0423269	98.7031	5.09467	0.0516161	81.0074	5.38238	0.0664431	88.2151	4.29937	0.0487374	76.292	3.21334	0.042119	93.0288	8.09068	0.0869696	65.9427
cellulose(mg/g)	438.89	19.0089	0.0433113	302.904	14.7447	0.0486778	427.389	11.1731	0.0261427	330.705	12.8288	0.0387922	359.455	28.7804	0.0800666	293.946	11.299	0.0384391	406.55	5.64449	0.0138839	328.15	22.5825	0.0688175	393.381	23.0518	0.0585991	396.667	13.3155	0.0335685	397.833	7.79842	0.0196023	389.421	9.92913	0.0254971	472.867	17.6848	0.0373992	344.442	28.4854	0.0827001	446.238	23.7838	0.0532984	323.407	21.7644	0.0672972	401.891
hemicelluloses(mg/g)	91.7497	4.41991	0.0481736	67.8464	2.40966	0.0355164	77.1027	6.41567	0.0832094	78.5774	3.12596	0.039782	87.5405	1.84794	0.0211096	88.492	2.38459	0.0269469	103.562	6.22339	0.0600935	104.5	5.57176	0.0533181	96.0504	11.842	0.12329	90.7756	6.93882	0.0764393	59.526	4.09586	0.0688079	65.8353	5.77625	0.0877379	77.8214	0.989187	0.012711	64.5863	4.42149	0.0684587	83.8112	4.59642	0.0548425	83.5922	6.62654	0.0792722	79.2753
pectin(mg/g)	54.7934	3.64397	0.0665038	64.6217	3.13099	0.0484511	52.8815	4.77587	0.0903127	60.1155	5.74016	0.0954854	62.2725	3.90622	0.0627279	64.3403	1.04575	0.0162534	80.0218	6.58098	0.0822398	75.2945	5.18938	0.0689211	68.921	1.83386	0.0266081	57.375	2.28977	0.0399088	44.0467	0.82333	0.0186922	57.4746	1.60986	0.0280099	59.1376	3.88526	0.0656987	69.7775	2.09388	0.0300079	63.8816	2.83354	0.0443562	75.6	4.21557	0.0557615	84.469
	ZYBZ-C	ZYBZ-C	ZYBZ-C	ZYBZ-B	ZYBZ-B	ZYBZ-B	ZYMT-C	ZYMT-C	ZYMT-C	ZYMT-B	ZYMT-B	ZYMT-B	ZYFG-C	ZYFG-C	ZYFG-C	ZYFG-B	ZYFG-B	ZYFG-B	ZYYQAX-C	ZYYQAX-C	ZYYQAX-C	ZYYQAX-B	ZYYQAX-B	ZYYQAX-B	ZYYQSY-C	ZYYQSY-C	ZYYQSY-C	ZYYQSY-B	ZYYQSY-B	ZYYQSY-B	BJQXG-C	BJQXG-C	BJQXG-C	BJQXG-B	BJQXG-B	BJQXG-B	ASXX-C	ASXX-C	ASXX-C	ASXX-B	ASXX-B	ASXX-B	GYKY-C	GYKY-C	GYKY-C	GYKY-B	GYKY-B	GYKY-B	QNWA-C
	average	standard deviation	RSD	average	standard deviation	RSD	average	standard deviation	RSD	average	standard deviation	RSD	average	standard deviation	RSD	average	standard deviation	RSD	average	standard deviation	RSD	average	standard deviation	RSD	average	standard deviation	RSD	average	standard deviation	RSD	average	standard deviation	RSD	average	standard deviation	RSD	average	standard deviation	RSD	average	standard deviation	RSD	average	standard deviation	RSD	average	standard deviation	RSD	average
[truncated: 35 more columns]
